# Supplementary material for: Antibacterial Activity of Guttation Droplets from Penicillium pimiteouiense and Penicillium menonorum Against Clinically Relevant Bacterial Pathogens
Source: J Fungi (Basel). 2026 Apr 3;12(4):262. doi: 10.3390/jof12040262 (PMC13117783; doi:10.3390/jof12040262)
Supplement: Supplementary file 1 [file jof-12-00262-s001.zip]

Archive with 1 entries (1 files):
- jof-4220728-supplementary.pdf
